# Supplementary material for: Structural insights into Wnt/β-catenin signaling regulation by LGR4, R-spondin, and ZNRF3
Source: Nat Commun. 2025 Oct 1;16:8337. doi: 10.1038/s41467-025-64129-z (PMC12488874; doi:10.1038/s41467-025-64129-z)
Supplement: Supplementary file 4 — Source Data [file 41467_2025_64129_MOESM4_ESM.xlsx]

## Sheet: Fig. 3d
Fig. 3d
	TOPflash reporter assay
				Firefly Luc			Renilla Luc			Ratio
		RSPO2	LGR4	well 1	well 2	well 3	well 1	well 2	well 3	well 1	well 2	well 3	mean	Relative
	Experiment 1	-	EV	4643	5835	5643	9058	8997	9115	0.512586	0.64855	0.619089	0.593408	1
			WT	10110	9851	8760	10810	10490	9370	0.935245	0.939085	0.934899	0.93641	1.57802
			ΔLRR15-LRRCT	6835	5542	7514	10260	8926	10790	0.666179	0.620883	0.696386	0.661149	1.11416
		+	EV	5489	6050	5463	8440	8968	8589	0.650355	0.674621	0.636046	0.653674	1.10156
			WT	27240	24860	29540	9751	8565	9763	2.79356	2.90251	3.02571	2.90726	4.89926
			ΔLRR15-LRRCT	10040	12220	13510	9087	10410	10270	1.10488	1.17387	1.31548	1.19808	2.01897
	Experiment 2	-	EV	15420	11640	10560	25020	22170	19960	0.616307	0.525034	0.529058	0.5568	1
			WT	29290	21370	19210	23670	21100	18960	1.23743	1.0128	1.01319	1.0878	1.95367
			ΔLRR15-LRRCT	14240	15390	12170	19140	19650	18390	0.743992	0.783206	0.661773	0.729657	1.31045
		+	EV	14560	12440	14710	22340	18840	23010	0.651746	0.660297	0.639287	0.650443	1.16818
			WT	68480	88540	87400	19370	23580	22590	3.53536	3.75488	3.86897	3.71974	6.68057
			ΔLRR15-LRRCT	31110	33430	47150	21060	21910	24600	1.47721	1.52579	1.91667	1.63989	2.9452
	Experiment 3	-	EV	5189	5252	6107	7311	7950	6883	0.709752	0.660629	0.887258	0.752547	1
			WT	9125	11260	8682	7664	8354	8410	1.19063	1.34786	1.03234	1.19028	1.58167
			ΔLRR15-LRRCT	7238	7319	6556	8200	8922	9157	0.882683	0.820332	0.715955	0.806323	1.07146
		+	EV	6893	7721	6935	7926	7508	7326	0.869669	1.02837	0.946628	0.948223	1.26002
			WT	26910	29770	22880	7574	7586	6634	3.55294	3.92433	3.4489	3.64206	4.83965
			ΔLRR15-LRRCT	16260	16360	20930	7999	9171	9236	2.03275	1.78388	2.26613	2.02759	2.69431
	Average (n=3)	-	EV											1
			WT											1.70445
			ΔLRR15-LRRCT											1.16535
		+	EV											1.17659
			WT											5.47316
			ΔLRR15-LRRCT											2.55283
	SEM	-	EV											0
			WT											0.101747
			ΔLRR15-LRRCT											0.0600829
		+	EV											0.0375065
			WT											0.493123
			ΔLRR15-LRRCT											0.225825

## Sheet: Fig. 3e
Fig. 3e
	western blotting
	anti-FLAG
	anti-Myc
	anti-Strep

## Sheet: Fig. 3h
Fig. 3h
	TOPflash reporter assay
				Firefly Luc			Renilla Luc			Ratio
		RSPO2	LGR4	well 1	well 2	well 3	well 1	well 2	well 3	well 1	well 2	well 3	mean	Relative
	Experiment 1	-	EV	2645	3059	3312	4073	4317	4067	0.649398	0.708594	0.814359	0.724117	1
			WT	4886	5834	5434	4398	3927	4741	1.11096	1.48561	1.14617	1.24758	1.7229
			CD4 TMD	3477	3743	3454	4692	4818	4749	0.741049	0.776878	0.727311	0.748413	0.982511
		+	EV	4702	4841	3754	4197	3421	3953	1.12032	1.41508	0.949658	1.16169	1.60428
			WT	19920	20990	23000	4303	4272	4489	4.62933	4.91339	5.12364	4.88878	6.75137
			CD4 TMD	10600	8660	8377	4727	4567	4738	2.24244	1.89621	1.76805	1.9689	3.6237
	Experiment 2	-	EV	14530	11260	12150	12290	10910	11650	1.18226	1.03208	1.04292	1.08575	1
			WT	30390	27530	25760	14930	14280	12470	2.0355	1.92787	2.06576	2.00971	1.85098
			CD4 TMD	33330	21170	17370	16770	14400	13060	1.98748	1.47014	1.33002	1.59588	1.07583
		+	EV	17290	16110	20300	12100	12070	13300	1.42893	1.33471	1.52632	1.42999	1.31704
			WT	64090	81020	97800	13260	14990	16180	4.83333	5.40494	6.0445	5.42759	4.99891
			CD4 TMD	45930	35780	47710	14910	12970	16240	3.08048	2.75867	2.93781	2.92565	3.11409
	Experiment 3	-	EV	6104	4818	5792	7420	7905	7657	0.822642	0.609488	0.756432	0.72952	1
			WT	12200	10740	13370	8421	8344	8710	1.44876	1.28715	1.53502	1.42364	1.95148
			CD4 TMD	8993	6185	5470	8915	7590	7879	1.00875	0.814888	0.694251	0.839296	0.894185
		+	EV	7792	8494	7204	8150	8476	7864	0.956074	1.00212	0.916073	0.95809	1.31332
			WT	42650	53420	48920	8119	9372	8882	5.25311	5.69996	5.50777	5.48695	7.5213
			CD4 TMD	18310	20690	19140	8580	8226	8868	2.13403	2.5152	2.15832	2.26918	4.15194
	Average (n=3)	-	EV											1
			WT											1.84179
			CD4 TMD											0.984176
		+	EV											1.41155
			WT											6.42386
			CD4 TMD											3.62991
	SEM	-	EV											0
			WT											0.0540071
			CD4 TMD											0.0428204
		+	EV											0.0786888
			WT											0.609382
			CD4 TMD											0.244637

## Sheet: Fig. 4a
Fig. 4a
	western blotting
	anti-FLAG
	anti-HA
	anti-Myc
	anti-Strep

## Sheet: Fig. 4b
Fig. 4b
	TOPflash reporter assay
				Firefly Luc			Renilla Luc			Ratio
		treatment	ZNRF3	well 1	well 2	well 3	well 1	well 2	well 3	well 1	well 2	well 3	mean	Relative
	Experiment 1	control	siCtrl+EV	4648	3651	3927	10520	8245	9222	0.441825	0.442814	0.42583	0.436823	1
			siZNRF3,siRNF43+EV	90360	84490	90270	34500	34640	31030	2.61913	2.43909	2.90912	2.65578	6.07976
			siZNRF3,siRNF43+ZNRF3(WT)	22050	20330	18170	33860	30550	28500	0.651211	0.665466	0.637544	0.651407	1.49124
			siZNRF3,siRNF43+ZNRF3(E95N/E97T)	23070	23090	21540	32370	32620	31260	0.712697	0.707848	0.68906	0.703201	1.60981
		Wnt3A	siCtrl+EV	8146	5889	6633	9500	8678	9658	0.857474	0.678613	0.686788	0.740958	1.69624
			siZNRF3,siRNF43+EV	238600	449300	438700	24010	38750	36440	9.93753	11.5948	12.039	11.1904	25.6178
			siZNRF3,siRNF43+ZNRF3(WT)	67290	78620	84470	28130	31010	32540	2.39211	2.53531	2.59588	2.50777	5.74093
			siZNRF3,siRNF43+ZNRF3(E95N/E97T)	86080	77430	96210	31890	28420	32240	2.69928	2.72449	2.98418	2.80265	6.41599
		RSPO2	siCtrl+EV	16620	14410	13090	9080	8461	9137	1.8304	1.70311	1.43264	1.65538	3.78959
			siZNRF3,siRNF43+EV	121000	136900	102300	33210	35860	28800	3.64348	3.81762	3.55208	3.67106	8.40401
			siZNRF3,siRNF43+ZNRF3(WT)	49070	60800	48970	29630	33020	28640	1.65609	1.84131	1.70985	1.73575	3.97358
			siZNRF3,siRNF43+ZNRF3(E95N/E97T)	38050	35810	39640	27440	29960	29590	1.38666	1.19526	1.33964	1.30719	2.99249
		Wnt3A, RSPO2	siCtrl+EV	61290	72890	62560	8886	10500	9045	6.89737	6.9419	6.91653	6.9186	15.8385
			siZNRF3,siRNF43+EV	378000	404000	464400	29460	32660	34330	12.831	12.3699	13.5275	12.9095	29.5531
			siZNRF3,siRNF43+ZNRF3(WT)	196400	274200	290800	25380	31640	33180	7.73838	8.66625	8.76432	8.38965	19.2061
			siZNRF3,siRNF43+ZNRF3(E95N/E97T)	153900	161100	166700	29980	30200	33410	5.13342	5.33444	4.98952	5.15246	11.7953
	Experiment 2	control	siCtrl+EV	3399	3191	3518	7056	7094	5920	0.481718	0.449817	0.594257	0.508597	1
			siZNRF3,siRNF43+EV	78570	74820	82270	27770	25040	26820	2.82931	2.98802	3.06749	2.96161	5.82309
			siZNRF3,siRNF43+ZNRF3(WT)	16330	17690	17890	25800	25040	26450	0.632946	0.70647	0.676371	0.671929	1.32114
			siZNRF3,siRNF43+ZNRF3(E95N/E97T)	18230	16250	19400	26130	23180	24440	0.697666	0.701035	0.793781	0.730827	1.43695
		Wnt3A	siCtrl+EV	6229	5048	5615	6613	6283	6635	0.941933	0.803438	0.84627	0.86388	1.69855
			siZNRF3,siRNF43+EV	270400	326400	353800	22710	26190	24210	11.9066	12.4628	14.6138	12.9944	25.5495
			siZNRF3,siRNF43+ZNRF3(WT)	65380	66100	69170	24230	25590	23160	2.69831	2.58304	2.98661	2.75599	5.4188
			siZNRF3,siRNF43+ZNRF3(E95N/E97T)	72350	66510	72800	22690	23450	23390	3.18863	2.83625	3.11244	3.04577	5.98858
		RSPO2	siCtrl+EV	17210	14550	12150	7779	6143	5985	2.21237	2.36855	2.03008	2.20366	4.33283
			siZNRF3,siRNF43+EV	125900	95290	95380	26390	23320	21270	4.77075	4.08619	4.48425	4.44706	8.74378
			siZNRF3,siRNF43+ZNRF3(WT)	54670	54730	44780	27550	26770	23910	1.98439	2.04445	1.87286	1.96723	3.86796
			siZNRF3,siRNF43+ZNRF3(E95N/E97T)	31180	35820	35080	23560	25500	20990	1.32343	1.40471	1.67127	1.46647	2.88336
		Wnt3A, RSPO2	siCtrl+EV	48030	51580	51600	5962	6664	6017	8.05602	7.7401	8.5757	8.12394	15.9732
			siZNRF3,siRNF43+EV	384700	354700	395700	23430	21240	23480	16.4191	16.6996	16.8526	16.6571	32.7511
			siZNRF3,siRNF43+ZNRF3(WT)	243600	258700	274300	24150	27000	25930	10.087	9.58148	10.5785	10.0823	19.8238
			siZNRF3,siRNF43+ZNRF3(E95N/E97T)	135700	144000	126500	24130	23580	22300	5.6237	6.10687	5.67265	5.80107	11.406
	Experiment 3	control	siCtrl+EV	2698	2417	2128	4864	5102	4446	0.554688	0.473736	0.478632	0.502352	1
			siZNRF3,siRNF43+EV	92940	65390	61900	27480	19470	17690	3.3821	3.3585	3.49915	3.41325	6.79454
			siZNRF3,siRNF43+ZNRF3(WT)	17590	18050	20040	23800	23880	26500	0.739076	0.755863	0.756226	0.750388	1.49375
			siZNRF3,siRNF43+ZNRF3(E95N/E97T)	23460	18710	22680	30470	22440	27410	0.769938	0.833779	0.827435	0.810384	1.61318
		Wnt3A	siCtrl+EV	3454	3751	4369	4698	4602	6275	0.735206	0.81508	0.696255	0.748847	1.49068
			siZNRF3,siRNF43+EV	233700	251300	331700	21720	21070	25130	10.7597	11.9269	13.1994	11.962	23.812
			siZNRF3,siRNF43+ZNRF3(WT)	62390	63230	85280	24540	23840	26720	2.54238	2.65227	3.19162	2.79542	5.56467
			siZNRF3,siRNF43+ZNRF3(E95N/E97T)	73710	77410	92840	25830	28410	30560	2.85366	2.72474	3.03796	2.87212	5.71735
		RSPO2	siCtrl+EV	12210	8161	8046	5880	4711	5009	2.07653	1.73233	1.60631	1.80506	3.59321
			siZNRF3,siRNF43+EV	117700	105800	89050	23960	24060	22620	4.91235	4.39734	3.93678	4.41549	8.78964
			siZNRF3,siRNF43+ZNRF3(WT)	54340	51920	47130	28090	21330	22040	1.9345	2.43413	2.13838	2.169	4.3177
			siZNRF3,siRNF43+ZNRF3(E95N/E97T)	41980	39200	35720	29750	24120	24560	1.41109	1.62521	1.4544	1.4969	2.97978
		Wnt3A, RSPO2	siCtrl+EV	46590	37830	43270	4909	5077	5399	9.49073	7.45125	8.01445	8.31881	16.5597
			siZNRF3,siRNF43+EV	308800	349100	390600	21880	23160	25830	14.1133	15.0734	15.122	14.7696	29.4008
			siZNRF3,siRNF43+ZNRF3(WT)	208900	273300	231900	24540	26010	26750	8.51263	10.5075	8.66916	9.22976	18.3731
			siZNRF3,siRNF43+ZNRF3(E95N/E97T)	123200	148000	150500	25110	25930	28890	4.90641	5.70767	5.20942	5.2745	10.4996
	Average (n=3)	control	siCtrl+EV											1
			siZNRF3,siRNF43+EV											6.23246
			siZNRF3,siRNF43+ZNRF3(WT)											1.43538
			siZNRF3,siRNF43+ZNRF3(E95N/E97T)											1.55331
		Wnt3A	siCtrl+EV											1.62849
			siZNRF3,siRNF43+EV											24.9931
			siZNRF3,siRNF43+ZNRF3(WT)											5.5748
			siZNRF3,siRNF43+ZNRF3(E95N/E97T)											6.04064
		RSPO2	siCtrl+EV											3.90521
			siZNRF3,siRNF43+EV											8.64581
			siZNRF3,siRNF43+ZNRF3(WT)											4.05308
			siZNRF3,siRNF43+ZNRF3(E95N/E97T)											2.95188
		Wnt3A, RSPO2	siCtrl+EV											16.1238
			siZNRF3,siRNF43+EV											30.5683
			siZNRF3,siRNF43+ZNRF3(WT)											19.1343
			siZNRF3,siRNF43+ZNRF3(E95N/E97T)											11.2337
	SEM	control	siCtrl+EV											0
			siZNRF3,siRNF43+EV											0.237307
			siZNRF3,siRNF43+ZNRF3(WT)											0.0466401
			siZNRF3,siRNF43+ZNRF3(E95N/E97T)											0.0475124
		Wnt3A	siCtrl+EV											0.0562639
			siZNRF3,siRNF43+EV											0.482466
			siZNRF3,siRNF43+ZNRF3(WT)											0.0760373
			siZNRF3,siRNF43+ZNRF3(E95N/E97T)											0.166037
		RSPO2	siCtrl+EV											0.180607
			siZNRF3,siRNF43+EV											0.0993051
			siZNRF3,siRNF43+ZNRF3(WT)											0.110861
			siZNRF3,siRNF43+ZNRF3(E95N/E97T)											0.0281316
		Wnt3A, RSPO2	siCtrl+EV											0.180776
			siZNRF3,siRNF43+EV											0.891841
			siZNRF3,siRNF43+ZNRF3(WT)											0.343176
			siZNRF3,siRNF43+ZNRF3(E95N/E97T)											0.313402

## Sheet: Supplementary Fig. 5a
Supplementary Fig. 5a
	SDS-PAGE (Coomassie brilliant blue staining)

## Sheet: Supplementary Fig. 6a
Supplementary Fig. 6a
	SDS-PAGE (Coomassie brilliant blue staining)

## Sheet: Supplementary Fig. 8a
Supplementary Fig. 8a
	SDS-PAGE (Coomassie brilliant blue staining)

## Sheet: Supplementary Fig. 10a
Supplementary Fig. 10a
	western blotting
		anti-FLAG							anti-bactin

## Sheet: Supplementary Fig. 10b
Supplementary Fig. 10b
	western blotting
		anti-FLAG

[truncated: 2 more sheets: Supplementary Fig. 10c, Supplementary Fig. 10d]
